# Supplementary material for: Epigenetic rewiring of pathways related to odour perception in immune cells exposed to SARS-CoV-2 in vivo and in vitro
Source: Epigenetics. 2022 Jun 26;17(13):1875–91. doi: 10.1080/15592294.2022.2089471 (PMC9665140; doi:10.1080/15592294.2022.2089471)
Supplement: Supplemental Material [file KEPI_A_2089471_SM2181.zip]

Archive with 6 entries (5 files):
- supplementary/
- supplementary/211021 Suppl info Epigenetics.docx
- supplementary/211021 Table S2.xlsx
- supplementary/211021 Table S3ab.xlsx
- supplementary/211021 Table S7a-c.xlsx
- supplementary/211103 Table S8.xlsx
